# Supplementary material for: In Silico Exploration of the Trypanothione Reductase (TryR) of L. mexicana
Source: Int J Mol Sci. 2023 Nov 7;24(22):16046. doi: 10.3390/ijms242216046 (PMC10671491; doi:10.3390/ijms242216046)
Supplement: Supplementary file 1 [file ijms-24-16046-s001.zip]

Archive with 1 entries (1 files):
- ijms-2589979-supplementary.pdf
